# Supplementary material for: Joint COVID-19 and influenza-like illness forecasts in the United States using internet search information
Source: Commun Med (Lond). 2023 Mar 24;3:39. doi: 10.1038/s43856-023-00272-2 (PMC10038385; doi:10.1038/s43856-023-00272-2)
Supplement: Supplementary file 3 — Supplementary Data 1 [file 43856_2023_272_MOESM3_ESM.csv]

	COVID_Cases	COVID_Deaths	ILI_GA	ILI_KY	ILI_SC	ILI_TN
1	10397	131	2.5755	0.876319	1.92798	1.54598
2	16526	76	3.21593	0.813583	2.06196	1.6614
3	18982	137	3.2584	0.83804	2.02825	1.63107
4	21767	159	2.58262	1.08625	2.19718	1.34567
5	22921	316	2.47365	1.12616	1.51173	1.28798
6	23572	323	2.20945	0.900713	1.60523	1.31206
7	22474	351	2.02846	0.813986	1.44525	1.17415
8	21036	473	2.04194	0.763803	1.47321	1.14435
9	17439	414	1.89126	0.93413	1.45467	1.20195
10	15893	469	1.79325	0.86251	1.33976	1.36596
11	13539	391	1.68315	0.838678	1.25802	1.18701
12	11104	302	1.68321	0.935802	1.39853	1.20065
13	11740	306	1.66627	0.757602	1.40243	1.35322
14	9494	308	1.72561	1.20968	1.39891	1.333
15	8388	214	1.89854	1.10505	1.46502	1.39085
16	29410	251	1.68567	1.06454	1.8609	1.30701
17	12117	206	1.75161	1.45513	1.5873	1.43044
18	11533	196	1.62917	1.3586	1.37767	1.31591
19	13630	165	1.94451	1.44337	1.86611	1.5098
20	16626	637	1.88236	1.56615	1.73898	1.64808
21	18339	302	2.2012	1.4201	2.16319	1.71147
22	23091	211	2.21917	1.66865	2.02446	1.89113
23	19940	233	2.20708	1.64026	2.00816	2.04144
24	30499	333	2.36603	1.1935	2.2147	1.79852
25	37847	273	2.57525	1.1384	2.30138	1.78376
26	43506	275	2.44879	1.12485	2.52236	1.7492
27	44654	298	3.05869	1.42963	2.68923	1.90414
28	54944	260	2.75554	1.34077	2.53661	1.63639
29	62240	484	2.62637	1.40233	2.18221	1.38322
30	60731	804	2.32199	1.26688	1.99272	1.14291
31	53009	934	2.0798	1.05342	1.80154	1.04893
32	43683	942	2.00613	0.948529	1.57745	1.11643
33	31856	866	1.82437	0.746743	1.56429	1.01573
34	24981	735	1.60683	0.522366	1.13586	0.940949
35	20421	856	1.53093	0.532285	1.48253	0.803264
36	20685	523	1.51499	0.545812	0.862852	0.828362
37	16933	591	1.63281	0.768763	0.978365	0.837285
38	11124	319	1.63212	0.831298	0.846009	0.870515
39	11084	300	1.45254	0.810734	0.908334	1.00402
40	11173	384	1.64429	0.656785	0.595523	1.02995
41	9635	274	1.67968	0.723546	0.563949	1.0176
42	9256	263	1.8644	0.680827	0.542636	1.09467
43	10354	260	1.92888	0.911626	0.614562	1.20576
44	9352	209	2.20333	0.715728	0.597558	1.25548
45	8453	231	2.41376	0.957673	0.679631	1.27042
46	7788	145	2.42034	1.00378	0.791108	1.30817
47	5642	129	2.62991	1.07274	0.658281	1.37559
48	4549	151	2.48034	0.934691	0.835691	1.38646
49	3660	170	2.45639	1.03152	0.956938	1.55866
50	2504	142	2.00959	0.778365	1.05722	1.18751
51	2829	159	1.86739	0.924549	0.697956	1.28356
52	2373	147	1.80476	0.775316	0.937643	1.2867
53	2257	74	1.74347	0.794523	0.720732	1.32077
54	2383	46	1.82749	0.973796	0.763457	1.56314
55	3757	43	1.98566	1.0063	0.745028	1.61905
56	6343	71	2.41358	1.36142	1.24389	1.79681
57	11394	55	2.97688	1.61778	1.0036	2.29421
58	20968	61	3.36477	1.80914	1.38564	2.26488
59	31120	117	4.67151	2.00994	1.48806	2.46324
60	40212	171	5.12632	2.54273	1.59211	3.20305
61	53172	212	4.40142	2.46129	1.73558	2.99507
62	61539	348	4.24519	2.46223	1.75183	2.78129
63	62328	547	3.55588	2.30092	1.44668	2.69177
64	49866	595	2.9104	1.9094	1.46059	1.80737
65	40107	799	2.53302	1.90924	0.969453	1.55097
66	31925	865	2.3478	1.7176	1.0447	1.56268
67	23895	739	2.41484	1.6881	1.26172	1.56992
68	19940	844	2.55923	1.60425	1.19551	1.44321
69	12064	596	2.26014	1.39339	1.16174	1.40926
70	9815	702	2.48776	1.51619	1.20177	1.25506
71	8544	525	2.94832	2.09516	1.33219	1.52591
72	7731	392	3.87255	1.72853	1.77053	1.8553
73	6924	352	3.96431	2.03022	1.9612	2.47166
74	7509	275	3.53354	2.61086	2.51547	2.23907
75	4779	181	3.54167	3.22573	2.83888	2.74936
76	9695	299	3.73272	2.79545	2.97065	3.12333
77	10205	163	4.37392	3.12445	3.6395	3.83763
78	12486	162	6.60335	3.59678	4.38481	5.52269
79	40749	199	8.12271	4.28568	5.74112	5.86288
80	100398	222	5.98401	3.64246	4.64613	4.78916
81	126646	195	4.98429	3.72908	4.30397	3.84387
82	134303	245	3.84408	3.33895	3.12755	3.30829
83	111717	343	2.71083	2.86207	1.93492	2.48079
84	110207	529	2.17281	1.92673	1.47093	1.89237
85	52922	514	1.90126	1.80294	1.33972	1.46289
86	30197	649	1.91797	1.52224	1.48978	1.49098
87	17262	653	1.67499	1.80086	1.54998	1.6734
88	10765	547	1.51664	1.73915	1.37714	1.65064
89	7657	448	1.57499	1.90097	1.23544	1.55012
90	6201	398	1.65695	1.90232	1.26812	1.77998
91	5892	305	1.76282	2.16177	1.30822	1.73342
92	3634	255	1.84521	2.46991	1.44734	1.79507
93	14474	272	1.74842	2.37558	1.81271	1.92112
94	2810	275	1.75185	1.90532	1.9805	2.43538
95	3831	176	1.87948	2.055	2.02138	2.08937
96	2750	130	2.09057	2.11962	1.81074	2.2548
97	5711	132	2.18588	2.21826	2.11182	2.18352
98	6536	149	2.63727	1.73193	2.1752	2.0018
99	8833	107	2.66875	2.24191	2.06231	1.92576
100	10593	69	2.74184	1.51162	2.03677	1.9609
101	13747	40	2.82324	1.62974	2.12741	2.00601
102	14526	44	2.34099	1.3913	1.74703	1.5621
103	17360	45	2.21822	1.13133	1.43848	1.46504
104	18507	69	2.18801	1.16543	1.31677	1.50446
105	17830	80	2.3278	1.24808	1.17432	1.45801
106	19960	123	2.50887	1.24126	1.38108	1.41082
107	19360	99	2.44742	1.24089	1.34761	1.31876
108	25564	124	2.54559	1.4435	1.34741	1.33623
109	26141	109	2.5069	1.35937	1.20663	1.32266
110	28120	113	2.4114	1.13838	0.778259	1.3067
111	26497	120	3.00858	1.19143	1.18263	1.50638
